# Supplementary material for: Genome-Wide Identification and Comparative Analysis of Cytosine-5 DNA Methyltransferase and Demethylase Families in Wild and Cultivated Peanut
Source: Front Plant Sci. 2016 Feb 3;7:7. doi: 10.3389/fpls.2016.00007 (PMC4737905; doi:10.3389/fpls.2016.00007)
Supplement: Table S1 — C5-MTase and demethylase genes identified in other species. [file Table1.XLS]

## Sheet: Sheet1
C5-MTase and demethylase genes identified in other species
Arabidopsis thaliana
AtMET1	At5g49160
AtMET2a	At4g14140
AtMET2b	At4g08990
AtMET3	At4g13610
AtDRM1	At5g15380
AtDRM2	At5g14620
AtCMT1	At1g80740
AtCMT2	At4g19020
AtCMT3	At1g69770
AtROS1	At2g36490
AtDME	At5g04560
AtDML2	At3g10010
AtDML3	At4g34060
Cicer arietinum
CaCMT1	Ca_07678
CaCMT2	Ca_03840
CaCMT3	Ca_15245
CaMET1	Ca_08923
CaDRM1	Ca_06704
CaDRM2	Ca_18709
Cajanus cajan
CcCMT1	C.cajan_12460
CcCMT2	C.cajan_15419
CcCMT3	C.cajan_04198
CcMET1	C.cajan_32735
CcDRM1	C.cajan_12070
Glycine max
GmCMT4	Glyma16g17720
GmMET1	Glyma04g36150
GmMET2	Glyma06g18790
GmDRM1	Glyma02g04060
GmDRM2	Glyma05g08740
GmDRM3	Glyma07g36081
GmDRM4	Glyma17g04254
GmDRM5	Glyma19g00250
Oryza sativa
OsMET1	LOC_Os03g58400
OsMET2	LOC_Os07g08500
OsCMT1	LOC_Os03g12570
OsCMT2	LOC_Os05g13780
OsCMT3	LOC_Os10g01570
OsDRM1a	LOC_Os11g01810
OsDRM2	LOC_Os03g02010
Lotus japonicus
LjCMT1	chr2.CM0065.100.nd
LjCMT2	chr4.CM0680.70.nc
LjCMT3	LjT31J09.230.nd
LjCMT4	LjSGA_028177.1
LjMET1	chr2.CM0272.410.nd
LjMET2	chr3.LjB23H05.80.nd
LjDRM1	chr2.CM0008.250.nc
LjDRM2	LjB15A13.10.nd
Medicago truncatula
MtCMT1	Medtr5g023660.1
MtCMT2	Medtr5g066780.1
MtCMT3	AC233109_38.1
MtMET1	Medtr4g035150.1
MtMET2	Medtr6g065580.1
MtDRM1	Medtr3g011150.1
MtDRM2	Medtr5g019420.1
MtDRM3	Medtr6g005580.1
MtDRM4	AC235665_42.1
Solanum lycopersicum
SlMET	Solyc11g030600
SlDRM1L	Solyc04g005250
SlDRM1L1	Solyc10g078190
SlDRM5	Solyc02g062740
SlMET1L	Solyc01g006100
SlMET3L	Solyc12g100330
SlMETL	Solyc08g067070
SlROS1L	Solyc09g009080
SlDML	Solyc10g083630
SlDML2	Solyc11g007580
Zea may
ZmCMT1	GRMZM2G025592
ZmCMT2	GRMZM2G005310
ZmDRM1	GRMZM2G092497
ZmDRM2	GRMZM2G137366
ZmDRML	GRMZM2G065599
