# Supplementary material for: Genome-Wide Identification and Comparative Analysis of Cytosine-5 DNA Methyltransferase and Demethylase Families in Wild and Cultivated Peanut
Source: Front Plant Sci. 2016 Feb 3;7:7. doi: 10.3389/fpls.2016.00007 (PMC4737905; doi:10.3389/fpls.2016.00007)
Supplement: Table S2 — Conserved motif sequences of C5-MTases and demethylases. [file Table2.XLS]

## Sheet: Sheet1
The conserved motif sequences of C5-MTases and DNA demethylase
The conserved motif sequences of C5-MTases
MOTIF WIDTH BEST POSSIBLE MATCH
	----- ----- -------------------
	1 84 FMDFVDYFRPRYFLMENVVDFVKFNKGQTFRYALARLLHMNYQVRFGMMAAGCYGLPQFRMRVFIWGAHPSEVLPQWPLPMHVF
	2 55 HPEQDRVLTIRECARLQGFPDYYKFCGNIKHKHRQIGNAVAVPVARALGYTLGMA
	3 159 ELKITLPEGVYYAAVRSTANGAPFRAITVRDTIGDLPAVGNGASKTNMEYQQEPVSWFQKKIRGNMMVLTDHICKEMNELNLIRCQHIPKRPGCDWHDLPDEKVKLSTGQMVDLIPWCLPNTAKRHNQWKGLYGRLDWQGNFPTSITDPQPMGKVGMCF
	4 79 ISRTDRYKSLGNSFQVDTVAYHLSVLKDMYPNGMNVLSLFSGIGGAEVALHRLGIPMKNVVSVEISEVNRNILRSWWEQ
	5 29 KWLPLPGQVDFICGGPPCQGFSGMNRFRN
	6 66 IQPEFVDSKYFCAAARKRGYIHNLPIENRFPLLPLPPRTIHEAFPLTKKWWPSWDPRTQLNCLQTC
	7 122 MIFITIRTDMAWYRLGKPSKQYAPWYETVMKTARLAISIITMLKEQSRVSRLSFADVIKKVCEFDHNHPAYISSNPATVERYVVVHGQIILQQFAEFPDETIRRCPFVTGLMSKMEQRHHTK
	8 35 TKWAIDYNEHACEAFKLNHPETQVFNENCNVFLRA
	9 41 KPLVPDYAMTFVQGTSTKPFGRLWWDETVPTVVTRAEPHNQ
	10 73 PDIYFVEYMFESKNGCKMFHGRMMQRGCQTVLGNAANEREVFLTNECMTFQLHDIKQTVMVNIQSRPWGHQHR
	11 68 EKGVRCEGFGRIENWNISGYEDGSPVIWISTEIADYDCVKPAASYKKYYDHFYEKACACVEVYKKLAK
	12 72 IVRGWIPTEFEQNTVAYDEGQTCELQKALLLQDAISDLPPVENHEPRDEMPYGNPPKTEFQRYIRLSKYEML
	13 41 QKYVLHQCRKWNLVWVGRNKVAPLEPDEMEMLLGFPRNHTR
	14 65 PKESKKANIASTQVKVRRFYRPEDISSEKAYCSDIQEVYYSEDTHIIPVEMIEGKCEVRKKNDMP
	15 21 LATLDIYAGCGGMSTGLCQGG
	16 29 QAIGPPYFYYENVALAPKGVWTTISRFLY
	17 39 GLLYDHRPLQLNEDDYQRVCQIPKKKGANFRDLPGVRVG
	18 41 NYICKIVEMFETVDGTQYFTAQWFYRAQDTVIKNHAYLIDK
	19 68 KENIIADKVDRARAEERKKKGLPTEYYCKSLYWPERGAFFSLPHDTMGLGSGFCHSCKINEDEKERDT
	20 57 YDTQDLPRRMLHNWTLYNSDSRLISLELLPMKPCAEIDVTIFGSGFMTEDDGSCFHL
The conserved motif sequences of DNA demethylase
	MOTIF WIDTH BEST POSSIBLE MATCH
	----- ----- -------------------
	1 159 GMNNMLAERIKDFLNRLVNDHGDIDLEWLRYVPPDKAKEYLLSIRGLGLKSVECVRLLTLHHLAFPVDTNVGRIAVRLGWVPLQPLPESLQLHLLELYPILESIQKYLWPRLCKLDQKTLYELHYHMITFGKVFCTKSKPNCNACPMRGECRHFASAFA
	2 113 CNSIREANSQTVRGTILIPCRTAMRGSFPLNGTYFQVNEVFADHESSLNPIDVPREWIWNLPRRTVYFGTSVSSIFKGLSTEEIQYCFWRGYVCVRGFDRKTRAPRPLMARLH
	3 80 NSEGIDGMDEDKEKWWEEERNVFRGRADSFIARMHLVQGDRRFSPWKGSVVDSVVGVFLTQNVSDHLSSSAFMSLAARFP
	4 57 PMPKLKNVNRLRTEHQVYELPDSHPLLEGWDKREPDDPSPYLLAIWTPGETANSIQP
	5 21 MDSLDWEAVRCADVKEIADAI
	6 21 QKPRPKVDLDDETNRVWKLLM
	7 29 FEDPDEIPTIELNMEEFTMNVKNYMQENM
	8 200 NFKSAFNHPSIFSYLQNELPPVSSNDYGEHYTDTQLLKTFQTYGDESSCLENVPMHSGCHDTNYRIFGIKEIGVGGDKPTRQQYENGTQESPALPTMSPHVSLNKNPVLTHDISQSKSHMSCMQPLANHHLVGPKILPAECRPCIEALNTSLILGRRQDDVTYDCCSIPKDVDGGKGQVCSDNSSAEPNPQRKVYLHGPN
	9 29 QQKPKRRKHRPKVIVEGKPKRTPKPAAPK
	10 20 ICEPIIEEPATPEPECEQIY
	11 200 CRKALNFDIEESRNESQRKIVCQLDISKRNEKDFNSTSEYKATEMLSGANASSVLPINQQDKLTVEDQQPRITDDINLLLNQKLTNTFSSKRNLSIAMSATAEEQQIANFTVTEKGSAQRNSDMCKERHNGCMQQYIRAKEIDNLALQSEACVENSRKIGELTCQKNLQLVSKVPSNSTKGRGSKRKYCRRIENQHDSAT
	12 27 SARLALPGPEEKSIVSATVPNPTDQNP
	13 187 MKEMLLHCNRPNRNLNLTVQTGQIGQYSSFDGNSTNRSRVLNHIAGSYTQACNYESSGLNSNALELLVKNNATHIASANRNLNLSVNMAARNPLLPKFHHEATSDVTNSYAGVHRCNIHSASGIIHKDPNRLATPNENSEFNGSNSNSLLNSSDSNQWMGIFSEIPQGDTYPKYNMNNMPLREADAT
	14 21 KHMFDWDSLRKEYQANGGKRE
	15 21 PERKCIYQDSGQLCNEYTCFS
	16 150 MSNSCKGLNDVTGRHKTPEEPELCMVYPHQTIISFGGEILRQPTYQLGFQTPHFTREIWTDNEMSSINPYNQSSEEEFLSSQDSLDSTVIQGTGGTRSCSGSNSESEGPSSGSGPSKTQFLISATNSLQAGSIPMFREFYNSVNGVQQFE
	17 15 MSKALVALTPEAASI
	18 159 NALSTSLCQEILPGNEKFEGASLAKAFLKAPKRKRSQNRLPSKGRGRSSCQTMSKDDTQKSRIEEKNGCQSESKKKSIFSIEGNRALNQQNIGTNTDDFFVISGESYQIGSTLIDNITNQLNNLSFGDSNISETEGQKALVPYMPDASIIPYQESQFVK
	19 113 GENSEACVKTVSGDFPGLGHMSFSQLMATMQENAASANLNATQSGNGSMNPDFFSLDSQINYNRAAMNNTGNLQGTSLVGCSQIASLSMNMEKNNPVGEFDVACTPIKMDAIQ
	20 199 GAYFNSMQAYQAILPANEPDVYSNQGMHFPIIFKKMRAEKGHPSATSYIKPFTCEINYVSLSQCYIGGSQANNSATDNGNYGMWNREVMPAFVEAEGLRRKRSKGPTQVHDIASLHEICKHFPTSTVKELMKYGFGERYENSDQPNACMGAPIADTRAIMKKKKRSKKSIPVSSAASHMYAHQHFPKNARGSIPAITWR
