# Supplementary material for: Genome-Wide Identification and Comparative Analysis of Cytosine-5 DNA Methyltransferase and Demethylase Families in Wild and Cultivated Peanut
Source: Front Plant Sci. 2016 Feb 3;7:7. doi: 10.3389/fpls.2016.00007 (PMC4737905; doi:10.3389/fpls.2016.00007)
Supplement: Table S3 — Primers of cultivated peanut C5-MTase and demethylase genes for qRT-PCR. [file Table3.XLS]

## Sheet: Sheet1
The primers of cultivated peanut C5-MTase and demethylase genes for qRT-PCR
Primer	sequence
qMET F	CCGAGTGTCCCGACTTTCC
qMET R	CATTTAGTATGGTGCCGTGCTT
qCMT1 F	AGGACCACCATGTCAAGGAGT
qCMT1 R	ATTGTGGAAGACCATAAGAGCC
qCMT2 F	CTACATTCCGCAACATACCAGC
qCMT2 R	GCACCCAAGCACAATCCAGT
qCMT3 F	GGGCAGTGGACTTGAACGA
qCMT3 R	CTTTGCTTTGGACCAACGAG
qDRM2 F	GAGCAATGTCGGAAATGGAA
qDRM2 R	AAGGGCAACCTCAGCACC
qDRM2X1 F	CATCTGGAAGCCAACTGCG
qDRM2X1 R	TGCCGAATAGCTCAAGAGGAC
qDRM2X2 F	AACACTTGCAGCTACCATCGA
qDRM2X2 R	CCAGGACCGCATTTGTCTAT
qDME F	TGGATAAACGGGAACCTGATG
qDME R	CAATGGGCTGAATGCTGGA
qDMElike F	TGCGATATGCTCCACCAAC
qDMElike R	CTTCCAACATTTACGTCCACAG
qROS1 F	CTGGGATGCTGTGAGATGTGC
qROS1 R	GCAAGGTGGTGCAGGGTTAG
qROS1like F	ACGAGACACCCTCTTAGCCC
qROS1like R	ATCGAATCGCATTCTCCAAC
qROS1X2 F	GGCAGAATACACTTGTCCCG
qROS1X2 R	CATTTAGCCTTGTCTTCATCCA
