# Supplementary material for: Genome-Wide Identification and Comparative Analysis of Cytosine-5 DNA Methyltransferase and Demethylase Families in Wild and Cultivated Peanut
Source: Front Plant Sci. 2016 Feb 3;7:7. doi: 10.3389/fpls.2016.00007 (PMC4737905; doi:10.3389/fpls.2016.00007)
Supplement: Table S4 — Primers of cultivated peanut C5-MTase and demethylase genes for gene cloning. [file Table4.XLS]

## Sheet: Sheet1
The primers of cultivated peanutC5-MTases and DNA demethylase for gene clone
Primer	sequence
DRM2 F	GCTCTAGAATGGAAATATTGCAGGGTG
DRM2 R	GCGTCGACCTTCCTGATTCTCTCTGTTAGTT
CMT3 F	GGAATTCATGGCTGGCAAGCGAAAG
CMT3 R	GCGTCGACTTCAACATCTTCAGATGATACA
CMT2 F	GCTCTAGAATGGCAGATGGCAGGCAA
CMT2 R	GCGTCGACATCAGGACCCATTCTGCCATTT
ROS1 F	GCTCTAGAATGGATATCAGAGAAATGAATAATAA
ROS1 R	GCGTCGACACATTCAGAGTTGTCAGAACTGG
