# Supplementary material for: Genome-Wide Identification and Comparative Analysis of Cytosine-5 DNA Methyltransferase and Demethylase Families in Wild and Cultivated Peanut
Source: Front Plant Sci. 2016 Feb 3;7:7. doi: 10.3389/fpls.2016.00007 (PMC4737905; doi:10.3389/fpls.2016.00007)
Supplement: Table S5 — Domains and their positions in wild peanut C5-MTases and demethylase proteins. [file Table5.XLS]

## Sheet: Sheet1
All domains and their positions in wild peanut C5-MTases and demethylase protein
All domains and their positions in wild peanut C5-MTases protein
Gene name	Domain
	RFD 1	RFD 2	B 1	B 2	UBA	incomplete DNA methylases	DNA methylase	Chr
MET1-A	113-249	418-570	762-896	938-1075	none	none	1119-1548
MET1-B	113-249	418-570	762-896	938-1075	none	none	1119-1547
DRM2-A	none	none	none	none	none	271-465	478-593
DRM2-B	none	none	none	none	none	275-469	482-597
DRM2X1-A	none	none	none	none	none	none	364-673
DRM2X1-B	none	none	none	none	none	none	387-675
DRM2X2-A	none	none	none	none	137-175	none	459-574
DRM2X2-B	none	none	none	none	137-175	none	459-574
CMT1-A	none	none	86-204	none	none	none	249-785	362-418
CMT1-B	none	none	84-202	none	none	none	247-783	360-416
CMT2-A	none	none	416-531	none	none	none	553-1045	624-666
CMT2-B	none	none	428-543	none	none	none	565-1066	656-687
CMT3-A	none	none	137-241	none	none	none	270-807	383-439
CMT3-B	none	none	137-241	none	none	none	284-821	397-453
All domains and their positions in wild peanut C5-MTases protein
Gene name	Domain
	HhH-GPD	Perm-CXXC	RRM_DME
ROS1-A	927-1043	1316-1347	1350-1453
ROS1-B	1011-1127	1395-1426	1429-1532
DME-A	1197-1330	1573-1604	1607-1710
DME-B	1272-1405	1648-1679	1682-1785
DMElike-A	548-664	none	933-1032
DMElike-B	215-331	none	587-686
ROS1X2-A	1059-1131	1400-1431	1434-1537
ROS1X2-B	1488-1628	1888-1919	1922-2025
ROS1like-A	108-252	none	none
ROS1like-B	111-255	none	none
