# Supplementary material for: Genome-Wide Identification and Comparative Analysis of Cytosine-5 DNA Methyltransferase and Demethylase Families in Wild and Cultivated Peanut
Source: Front Plant Sci. 2016 Feb 3;7:7. doi: 10.3389/fpls.2016.00007 (PMC4737905; doi:10.3389/fpls.2016.00007)
Supplement: Table S6 — Identity of wild peanut C5-MTase and DNA demethylase orthologous pairs. [file Table6.XLS]

## Sheet: Sheet1
Gene ident of wild peanut C5-MTases and DNA demethylase orthologous pairs
orthologous pair	gene ident	protein ident
MET1-A VS.MET1-B	0.99	0.99
DRM2-A VS.DRM2-B	0.99	0.99
DRM2X1-A VS.DRM2X1-B	0.98	0.97
DRM2X2-A VS.DRM2X2-B	0.99	0.98
CMT1-A VS.CMT1-B	0.99	0.99
CMT2-A VS.CMT2-B	0.97	0.91
CMT3-A VS.CMT3-B	0.98	0.96
ROS1-A VS.ROS1-B	0.96	0.84
DME-A VS.DME-B	0.99	0.96
DMElike-A VS.DMElike-B	0.95	0.92
ROS1X2-A VS.ROS1X2-B	0.99	0.92
ROS1like-A VS.ROS1like-B	0.98	0.97
