# Supplementary material for: Genome-Wide Identification and Comparative Analysis of Cytosine-5 DNA Methyltransferase and Demethylase Families in Wild and Cultivated Peanut
Source: Front Plant Sci. 2016 Feb 3;7:7. doi: 10.3389/fpls.2016.00007 (PMC4737905; doi:10.3389/fpls.2016.00007)
Supplement: Table S7 — Cis-acting regulatory elements of wild peanut C5-MTase and demethylase gene promoters. [file Table7.XLS]

## Sheet: Sheet1
Cis-acting regulatory elements of wild peanut C5-MTases and demethylase gene promoters
Gene name	class of promoter induce motif
	light	heat	cold	wound	ethylene	ABA	NaCl
MET1-A	GT1-motif I-box	None	TCA-element	P-box	W-box	None	None
MET1-B	G-box GT1-motif I-box	CCAAT-box	TCA-element	P-box G-box	W-box	None	None
DRM2-A	None	HSE	TCA-element	None	None	ABRE	ABRE
DRM2-B	G-box GT1-motif	HSE CCAAT-box	TCA-element	A-box L-box G-box	W-box	ABRE	ABRE
DRM2X1-A	G-box GT1-motif I-box	HSE	TCA-element	G-box	ERE	ABRE	ABRE
DRM2X1-B	G-box GT1-motif I-box	HSE	TCA-element	A-box G-box	None	ABRE	ABRE
DRM2X2-A	G-box GT1-motif I-box	HSE	None	A-box G-box	ERE	ABRE	ABRE
DRM2X2-B	G-box GT1-motif I-box	HSE	None	A-box G-box	ERE	ABRE	ABRE
CMT1-A	None	HSE	None	None	None	None	None
CMT1-B	I-box	HSE	TCA-element	P-box	None	None	None
CMT2-A	G-box GT1-motif I-box	HSE	TCA-element	G-box	W-box	ABRE	ABRE
CMT2-B	None	HSE	TCA-element	None	W-box	None	None
CMT3-A	I-box	None	TCA-elemen	None	None	None	None
CMT3-B	G-box I-box	None	TCA-element	P-box L-box	W-box ERE	None	None
ROS1-A	G-box GT1-motif	HSE	None	G-box	ERE	ABRE	ABRE
ROS1-B	G-box	HSE	None	G-box	W-box ERE	ABRE	ABRE
DME-A	GT1-motif I-box	HSE	TCA-element	None	W-box	None	None
DME-B	G-box GT1-motif I-box	HSE	TCA-element	G-box	None	None	None
DMElike-A	GT1-motif I-box	HSE	None	None	None	None	None
DMElike-B	None	HSE	None	None	W-box ERE	None	None
ROS1X2-A	G-box GT1-motif	HSE	None	G-box	ERE	ABRE	ABRE
ROS1X2-B	G-box	HSE	None	G-box	None	ABRE	ABRE
ROS0like-A	G-box GT1-motif I-box	HSE	None	G-box	ERE	ABRE	ABRE
ROS1like-B	GT1-motif I-box	HSE	None	None	None	None	None
