# Supplementary material for: Genome-Wide Identification and Comparative Analysis of Cytosine-5 DNA Methyltransferase and Demethylase Families in Wild and Cultivated Peanut
Source: Front Plant Sci. 2016 Feb 3;7:7. doi: 10.3389/fpls.2016.00007 (PMC4737905; doi:10.3389/fpls.2016.00007)
Supplement: Table S8 — Likelihood values and parameter estimates for wild peanut C5-MTase and DNA demethylase family genes. [file Table8.XLS]

## Sheet: Sheet1
Likelihood values and parameter estimates of computing position selection site by site-specific model for wild peanut C5-MTases and DNA demethylase family genes
Site model	Assumption	Estimates of Parameters	lnL	LRT Statistic	Positively selected sites（BEB analysis）
Data set: peanut CMT group
M0	one-ratio	ω=0.65814	-8882.46		None
M1a	nearly neutral	p0=0.30846 p1=0.69154	-8856.77		None
		ω0=0.17432 ω1=1.00000
M2a	positive selection	p0=0.32039 p1=0.62960 p2=0.05001	-8855.03	M1a Vs M2a: P>0.9	51 A，57 L，251 S，356 C，541 S，657 P，871 E，993 G，1074 K
		ω0=0.20593 ω1=1.00000 ω2=3.51411
M3	discrete	p0=0.11272 p1=0.76465 p2=0.12262	-8854.26	M0 Vs M3: P<0.05	None
		ω0=0.00000 ω0=0.70724 ω1=2.63917
M7	beta	p=0.41407 q=0.14869	-8857.29		Not allowed
M8	beta & omega	p0=0.92789 p=0.63755 q=0.28571	-8854.62	M7 Vs M8: P<0.1	51 A,22 R,51 A,57 L,68 M,122 N,134 N,216 L,251 S,314 *,340 L,
		(p1=0.07211) ω=3.13254			344 S,356 C,368 -,369 -,370 -,401 V,414 -,418 -,427 -,541 S,
					545 E,554 L,570 S,616 V,629 -,644 Q,657 P,666 S,715 K,717 N,
					798 K,802 K,821 F,838 Y,861 G,871 E,898 H,0.578,909 L,919 H,
					952 E,954 I,955 W,974 H,975 Q,993 G,1074 K
Data set: peanut DRM2 group
M0	one-ratio	ω=0.44354	-6383.42		None
M1a	nearly neutral	p0=0.72041 p1=0.27959	-6378.62
		ω0=0.33391 ω1=1.00000			None
M2a	positive selection	p0=0.72041 p1=0.11574 p2=0.16385	-6378.62	M1a Vs M2a: P>0.9	78 E
		ω0=0.33391 ω1=1.00000 ω2=1.00000
M3	discrete	p0=0.25291 p1=0.24686 p2=0.50023	-6376.27	M0 Vs M3: 0.5<P<0.9	None
		ω0=0.13859 ω1=0.60126 ω2=0.60126
M7	beta	p=1.65370 q=1.70307	-6376.68		Not allowed
M8	beta & omega	p0=0.99580 p=1.77777 q=1.88379	-6376.33	M7 Vs M8: P>0.9	None
		(p1=0.00420) w=11.73932
Data set: peanut C5-Tases family
M0	one-ratio	ω=0.82896	-19078.2		None
M1a	nearly neutral	p0=0.26149 p1=0.73851	-19053.9		None
		ω0=0.40234 ω1=1.00000
M2a	positive selection	p0=0.26670 p1=0.66089 p2=0.07241	-19049.2	M1a Vs M2a: P<0.9	28 *,59 -,71 V,146 -,154 L,221 E,419 P,469 G,486 E,505 I,561 L,
		ω0=0.44671 ω1=1.00000 ω2=2.46426			682 H,844 H,1154 S,1284 H,1339 -,1365 -,1381 -,1531 Y,1579 *
M3	discrete	p0=0.10934 p1=0.74791 p2=0.14275	-19048.6	M0 Vs M3: P<0.05	None
		ω0=0.31056 ω1=0.83201 ω2=2.02617
M7	beta	p=1.19086 q=0.24050	-19055.8		Not allowed
M8	beta & omega	p0=0.89150 p=1.77925 q=0.45559	-19048.8	M7 Vs M8: 0.5<P<0.9	28 *,59 -,71 V,146 -,154 L,221 E,419 P,469 G,486 E,505 I,561 L,
		(p1=0.10850) w=2.17551			682 H,844 H,1154 S,1284 H,1365 -,1381 -,1531 Y,1579 *
Data set: peanut DNA demethylase family
M0	one-ratio	ω=1.12428	-19974.3
M1a	nearly neutral	p0=0.08005 p1=0.91995	-19945.4		> 200 positively selected sites
		ω0=0.07554 ω1=1.00000
M2a	positive selection	p0=0.05067 p1=0.68965 p2=0.25968	-19915.5	M1a Vs M2a: P<0.05
		ω0=0.02239 ω1=1.00000 ω2=2.70010
M3	discrete	p0=0.04666 p1=0.67764 p2=0.27570	-19915.5	M0 Vs M3: P>0.9
		ω0=0.00775 ω1=0.97680 ω2=2.63269
M7	beta	p=0.14366 q=0.01034	-19945.8		Not allowed
M8	beta & omega	p0=0.71408 p=0.16412 q=0.01272	-19915.8	M7 Vs M8: P<0.05	> 200 positively selected sites
		(p1=0.28592) w=2.52829
