# Supplementary material for: Genome-Wide Identification and Comparative Analysis of Cytosine-5 DNA Methyltransferase and Demethylase Families in Wild and Cultivated Peanut
Source: Front Plant Sci. 2016 Feb 3;7:7. doi: 10.3389/fpls.2016.00007 (PMC4737905; doi:10.3389/fpls.2016.00007)
Supplement: Table S9 — Nuclear localization signal in wild peanut C5-MTase and DNA demethylase genes. [file Table9.XLS]

## Sheet: Sheet1
Nuclear localization signal in wild peanut C5-MTases and DNA demethylase genes
Gene name	best Sequence	score		Pos
MET1-A	DSGVKKGKSKKKSVASKTKEEVMGANKQKKRT	5.3	bipartite	22
MET1-B	DSGVKKGKSKKKSVASKTKEEVMGANKQKKRT	5.3	bipartite	22
DRM2-A	KLNKRRYYELEVLGRKRPKS	12.6	bipartite	221
DRM2-B	KLNKRRYYELEVLGRKRPKS	12.6	bipartite	225
DRM2X1-A	RREGKNAMVPKPELLDFDVELQPPYATFSGN	3.3	bipartite	7
DRM2X1-B	RREGKNAMVPKPELLDFDVELQPPFATFSEN	3.7	bipartite	7
DRM2X2-A	RKRGYIHNL	4	monopartite	304
DRM2X2-B	RKRGYIHNL	4	monopartite	304
CMT1-A	MGKRKTVTPPSKPTNDAVSKSKKKS	5.4	bipartite	1
CMT1-B	MGKRKTPQSKPTNDAVSKSKKKSKGS	6.2	bipartite	1
CMT2-A	DSPPRKKNKKV	7	monopartite	312
CMT2-B	DSPPRKKKKKV	7.5	monopartite	333
CMT3-A	AGKRKSSAGSGSRSSNRKKTDLK	4.3	bipartite	2
CMT3-B	AGKRKSSAGSGSRSSNRKKMDLK	5.2	bipartite	2
ROS1-A	KRRKHRPKVIVEGKPKRTRK	9.7	bipartite	201
ROS1-B	KRRKHRPKVIVEGTPKRTRKS	8.7	bipartite	205
DME-A	KAPKRKRSQ	8	bipartite	558
DME-B	KAPKRKRSQ	8	bipartite	642
DMElike-A	PPSSKKRRGD	11.5	monopartite	83
DMElike-B	DPNNKKLRVE	4	monopartite	9
ROS1X2-A	VGSKRKHTGT	8	monopartite	441
ROS1X2-B	VGSKRKHTGT	8	monopartite	441
ROS1like-A	KYRKRQHVD	8	monopartite	81
ROS1like-B	ILKRKQHQLQVEAELHRLPNPQPKSKSV	5.5	bipartite	6
